# Supplementary material for: Protein Expression Analysis and Functional Characterization of Sorcin in Gallbladder Cancer
Source: Cells. 2026 Apr 12;15(8):678. doi: 10.3390/cells15080678 (PMC13115428; doi:10.3390/cells15080678)
Supplement: Supplementary file 1 [file cells-15-00678-s001.zip]

Archive with 2 entries (2 files):
- Supplementary Images.pdf
- Supplementary Table.xlsx
