# Supplementary material for: Protein Expression Analysis and Functional Characterization of Sorcin in Gallbladder Cancer
Source: Cells. 2026 Apr 12;15(8):678. doi: 10.3390/cells15080678 (PMC13115428; doi:10.3390/cells15080678)
Supplement: Supplementary file 1 [file cells-15-00678-s001.zip › Supplementary Table.xlsx]

## Sheet: Sheet1
Supplementary Table S1: Clinical parameters of patients. Parameters include age, gender, TNM, stage, grade, white cell count, liver enzymes (AST/ ALT/ ALP), bilirubin and co-morbidities (jaundice, pulmonary tuberculosis, asthma, diabetes melitus (DM), hypertension (HTN), loss of appetite(LOA) and LOW- Loss of weight; Foot note: NA- Not applicable, (-) Not available
S.NO.	Patient code	Sex	Age	Group	TNM	Stage	LN status (Positive or Negative)	Grade	TLC	DLC	Bilirubin	AST	ALT	ALP	Jaundice (YES/NO)	Co -morbidities
1	GSD/23TO24 -1	M	19	GSD	NA	NA	NA	NA	-	-	-	-	-	-	-	-
2	GSD/23TO24 -2	F	34	GSD	NA	NA	NA	NA	6400	70/28	1.2	24	14	97	YES	YES (LOW)
3	GSD/23TO24 -3	F	48	GSD	NA	NA	NA	NA	7300	61/33	0.6	52	81	106	YES	NO
4	GSD/23TO24 -4	F	32	GSD	NA	NA	NA	NA	-	-	-	-	-	-	-	-
5	GSD/23TO24 -5	F	52	GSD	NA	NA	NA	NA	9600	70/21	0.1	17	16	106	-	-
6	GSD/23TO24 -6	F	60	GSD	NA	NA	NA	NA	8100	56/34	0.7	24	14	109	NO	YES (LOA)
7	GSD/23TO24 -7	F	22	GSD	NA	NA	NA	NA	-	-	-	-	-	-	-	-
8	GSD/23TO24 -8	M	50	GSD	NA	NA	NA	NA	6500	71/20	1.2	29	31	92	NO	NO
9	GSD/23TO24 -9	F	71	GSD	NA	NA	NA	NA	-	-	-	-	-	-	-	-
10	GSD/23TO24 -10	F	35	GSD	NA	NA	NA	NA	5800	65/30	1.09	38	33	357	NO	NO
11	GSD/23TO24 -11	F	39	GSD	NA	NA	NA	NA	7500	65/29	1	25	20	156	NO	NO
12	GSD/23TO24 -12	F	40	GSD	NA	NA	NA	NA	-	-	-	-	-	-	-	-
13	GSD/23TO24 -13	F	36	GSD	NA	NA	NA	NA	7800	70/23	0.3	17	12	83	NO	NO
14	GSD/23TO24 -14	M	59	GSD	NA	NA	NA	NA	8500	62/28/06	0.7	17	16	101	NO	NO
15	GSD/23TO24 -15	F	50	GSD	NA	NA	NA	NA	10900	89/5	0.9	49	44	112	NO	NO
16	GSD/23TO24 -16	F	50	GSD	NA	NA	NA	NA	-	-	-	-	-	-	-	-
17	GSD/23TO24 -17	F	27	GSD	NA	NA	NA	NA	5800	48/41	0.5	44	47	130	NO	NO
18	GSD/23TO24 -18	F	27	GSD	NA	NA	NA	NA	11900	2025-08-13	1.3	44	56	146	NO	NO
19	GSD/23TO24 -19	F	48	GSD	NA	NA	NA	NA	-	-	-	-	-	-	-	-
20	GSD/23TO24 -20	M	33	GSD	NA	NA	NA	NA	8200	59/32	1.2	71/	47	107	NO	NO
21	GSD/23TO24 -21	F	45	GSD	NA	NA	NA	NA	-	-	-	-	-	-	-	-
22	GSD/23TO24 -22	F	47	GSD	NA	NA	NA	NA	-	-	-	-	-	-	-	-
23	GSD/23TO24 -23	M	50	GSD	NA	NA	NA	NA	7500	65/20	0.8	16	12	112	Yes	NO (LOW/LOA)
24	GSD/23TO24 -24	F	28	GSD	NA	NA	NA	NA	11510	69/22	0.4	30	32	89	NO	NO
25	GSD/23TO24 -25	M	34	GSD	NA	NA	NA	NA	6400	70/28	1.2	24	14	97	YES	YES (LOW)
26	GSD/23TO24 -26	F	75	GSD	NA	NA	NA	NA	9260	67/21	0.8	22	10	136	NO	NO
27	GSD/23TO24 -27	F	51	GSD	NA	NA	NA	NA	-	-	-	-	-	-	-	-
28	GSD/23TO24 -28	F	18	GSD	NA	NA	NA	NA	10200	72/23	0.6	35	40	101	NO	NO
29	GSD/23TO24 -29	M	45	GSD	NA	NA	NA	NA	-	-	-	-	-	-	-	-
30	GSD/23TO24 -30	F	55	GSD	NA	NA	NA	NA	8600	38/50	0.5	23	19	129	NO	NO
31	GSD/23TO24 -31	M	40	GSD	NA	NA	NA	NA	6900	46/41	1	25	70	152	YES	NO
32	GSD/23TO24 -32	M	34	GSD	NA	NA	NA	NA	16000	-	2.2	62	59	136	YES	-
33	GSD/23TO24 -33	F	42	GSD	NA	NA	NA	NA	5000	52/40	0.3	56	65	190	NO	NO
34	GSD/23TO24 -34	M	20	GSD	NA	NA	NA	NA	7900	73/23	2.9	139	139	355	Yes	NO
35	GSD/23TO24 -35	F	42	GSD	NA	NA	NA	NA	5600	58/27	0.3	18	13	99	NO	NO
36	GSD/23TO24 -36	M	55	GSD	NA	NA	NA	NA	8600	71/20	0.4	22	13	138	NO	NO
37	GSD/23TO24 -37	M	62	GSD	NA	NA	NA	NA	8400	63/24	0.5	17	18	114	NO	NO
38	GSD/23TO24 -38	F	36	GSD	NA	NA	NA	NA	8100	65/27	0.5	52	45	171	NO	NO
39	GSD/23TO24 -39	F	27	GSD	NA	NA	NA	NA	7000	59/33	0.3	20	16	130	NO	NO
40	GSD/23TO24 -40	F	56	GSD	NA	NA	NA	NA	5700	48/41	0.3	30	17	169	NO	NO
41	GSD/23TO24 -41	F	60	GSD	NA	NA	NA	NA	-	-	-	-	-	-	-	-
42	GSD/23TO24 -42	F	35	GSD	NA	NA	NA	NA	7100	89/08	0.6	86	54	86	NO	Hypothyroidism
43	GSD/23TO24 -43	F	51	GSD	NA	NA	NA	NA	8300	59/32	0.4	17	22	112	Yes	DM since 18 years
44	GSD/23TO24 -44	F	38	GSD	NA	NA	NA	NA		-	-	-	-	-	-	-
45	GSD/23TO24 -45	F	45	GSD	NA	NA	NA	NA	-	-	-	-	-	-	-	-
46	GSD/23TO24 -46	M	20	GSD	NA	NA	NA	NA	-	-	-	-	-	-	-	-
47	GSD/23TO24 -47	F	40	GSD	NA	NA	NA	NA	6000	48/43	0.8	27	20	90	NO	NO
48	GSD/23TO24 -48	F	57	GSD	NA	NA	NA	NA	8600	72/20	0.9	23	19	123	-	-
49	GSD/23TO24 -49	F	45	GSD	NA	NA	NA	NA	11200	70/28	0.3	14	0.8	107	NO	NO
50	GSD/23TO24 -50	F	44	GSD	NA	NA	NA	NA	-	-	-	-	-	-	-	-
51	GSD/23TO24 -51	F	51	GSD	NA	NA	NA	NA	-	-	-	-	-	-	-	-
52	GSD/23TO24 -52	F	35	GSD	NA	NA	NA	NA	-	-	-	-	-	-	-	-
53	GSD/23TO24 -53	F	36	GSD	NA	NA	NA	NA	-	-	-	-	-	-	-	-
54	GSD/23TO24 -54	F	40	GSD	NA	NA	NA	NA	-	-	-	-	-	-	-	-
55	GSD/23TO24 -55	F	67	GSD	NA	NA	NA	NA	-	-	-	-	-	-	-	-
56	GSD/23TO24 -56	F	60	GSD	NA	NA	NA	NA	-	-	-	-	-	-	-	-
57	GSD/23TO24 -57	F	36	GSD	NA	NA	NA	NA	4900	60/33	0.6	24	12	268	NO	NO
58	GSD/23TO24 -58	F	29	GSD	NA	NA	NA	NA	-	-	-	-	-	-	-	-
59	GSD/23TO24 -59	M	66	GSD	NA	NA	NA	NA	-	-	-	-	-	-	-	-
60	GSD/23TO24 -60	M	58	GSD	NA	NA	NA	NA	-	-	-	-	-	-	-	-
61	GSD/23TO24 -61	F	37	GSD	NA	NA	NA	NA	-	-	-	-	-	-	-	-
62	GSD/23TO24 -62	F	45	GSD	NA	NA	NA	NA	-	-	-	-	-	-	-	-
63	GSD/23TO24 -63	F	43	GSD	NA	NA	NA	NA	-	-	-	-	-	-	-	-
64	GSD/23TO24 -64	F	25	GSD	NA	NA	NA	NA	-	-	-	-	-	-	-	-
65	GSD/23TO24 -65	F	20	GSD	NA	NA	NA	NA	-	-	-	-	-	-	-	-
66	GSD/23TO24 -66	F	40	GSD	NA	NA	NA	NA	-	-	-	-	-	-	-	-
67	GSD/23TO24 -67	M	38	GSD	NA	NA	NA	NA	-	-	-	-	-	-	-	-
69	GSD/23TO24 -68	M	33	GSD	NA	NA	NA	NA	3500	56/31	0.5	26	14	177	NO	NO
70	GSD/23TO24 -69	F	23	GSD	NA	NA	NA	NA	9800	54/32	0.7	23	23	182	Yes	TB
71	GSD/23TO24 -70	F	29	GSD	NA	NA	NA	NA	-	-	-	-	-	-	-	-
72	GSD/23TO24 -71	F	29	GSD	NA	NA	NA	NA	10700	51/41	0.4	17	21	79	Yes	NO
73	GSD/23TO24 -72	F	63	GSD	NA	NA	NA	NA	-	-	-	-	-	-	-	-
74	GSD/23TO24 -73	M	39	GSD	NA	NA	NA	NA	-	-	-	-	-	-	-	-
75	GSD/23TO24 -74	F	27	GSD	NA	NA	NA	NA	5100	46/42	1.3	21	19	447	YESS	NO
76	GSD/23TO24 -75	F	26	GSD	NA	NA	NA	NA	-	-	-	-	-	-	-	-
77	GSD/23TO24 -76	F	39	GSD	NA	NA	NA	NA	-	-	-	-	-	-	-	-
78	GSD/23TO24 -77	F	48	GSD	NA	NA	NA	NA	-	-	-	-	-	-	-	-
79	GSD/23TO24 -78	F	47	GSD	NA	NA	NA	NA	4000	61/32	0.9	45	22	77	-	-
80	GSD/23TO24 -79	F	24	GSD	NA	NA	NA	NA	9700	46/45	0.6	18	14	69	NO	NO
81	GSD/23TO24 -80	M	41	GSD	NA	NA	NA	NA	-	-	-	-	-	-	-	-
82	GSD/23TO24 -81	M	20	GSD	NA	NA	NA	NA	6300	73/15	2.3	21	33	158	NO	NO
83	GSD/23TO24 -82	F	45	GSD	NA	NA	NA	NA	-	-	-	-	-	-	-	-
84	GSD/23TO24 -83	F	36	GSD	NA	NA	NA	NA	6900	88/9	1	62	48	79	NO	NO
85	GSD/23TO24 -84	F	40	GSD	NA	NA	NA	NA	-	-	-	-	-	-	-	-
86	GSD/23TO24 -85	M	46	GSD	NA	NA	NA	NA	-	-	-	-	-	-	-	-
87	CAGB/CAR16to24 -01	F	47	GBC	pT1bN0	I	Negative	MDAC	-	-	-	-	-	-	-	-
88	CAGB/CAR16to24 -02	F	55	GBC	pT1aNx	-	-	WDAC	-	-	-	-	-	-	-	-
89	CAGB/CAR16to24 -03	F	60	GBC	pT3N0	IIIA	Negative	MDAC	7500	63/27	0.5	32	24	126	YES	NO
90	CAGB/CAR16to24 -04	F	72	GBC	pT3N0	IIIA	Negative	MDAC	9000	75/16	0.2	21	23	162	NO	YES (LOA,LOW)
91	CAGB/CAR16to24 -05	M	40	GBC	pT2bN0	IIB	Negative	MDAC	6500	75/13	1.4	37	104	139	NO	NO
92	CAGB/CAR16to24 -06	M	49	GBC	pT2apN0	IIA	Negative	PDAC	-	-	-	-	-	-	-	-
93	CAGB/CAR16to24 -07	M	40	GBC	pT2aNx	-	-	MDAC	-	-	-	-	-	-	-	-
94	CAGB/CAR16to24 -08	M	65	GBC	pT1aN0	I	Negative	MDAC	8050	59/25	0.6	36	15	394	NO	NO
95	CAGB/CAR16to24 -09	F	70	GBC	pT2bN0Mx	-	Negative	WDAC	27300	93/5	3	115	41	250	-	YES (LOA,LOW)
96	CAGB/CAR16to24 -10	F	62	GBC	pT2aN0	IIA	Negative	MDAC	7800	36/44	1	45	38	170	-	-
97	CAGB/CAR16to24 -11	M	55	GBC	pT3N0	IIIA	Negative	PDAC	4900	64/24	0.3	22	40	-	NO	NO
98	CAGB/CAR16to24 -12	M	62	GBC	pT3N0	IIIA	Negative	WDAC	-	-	-	-	-	-	-	-
99	CAGB/CAR16to24 -13	M	36	GBC	pT2bN0	IIB	Negative	MDAC	-	-	-	-	-	-	-	-
100	CAGB/CAR16to24 -14	F	48	GBC	pT1bpN0	I	Negative	WDAC	9700	90/05	0.8	90	60	-	NO	YES (LOW)
101	CAGB/CAR16to24 -15	F	38	GBC	pT1bN0	I	Negative	WDAC	-	-	-	-	-	-	-	-
102	CAGB/CAR16to24 -16	F	49	GBC	pT3N0	IIIA	Negative	MDAC	-	-	-	-	-	-	-	-
103	CAGB/CAR16to24 -17	F	70	GBC	pT2aN0	IIA	Negative	PDAC	8500	88/10	2.4	227	101	355	YES	NO
104	CAGB/CAR16to24 -18	F	46	GBC	pT3N0	IIIA	Negative	PDAC	7200	66/26	0.3	38	40	185	NO	NO
105	CAGB/CAR16to24 -19	F	36	GBC	pT2N0	II	Negative	MDAC	8400	66/20	0.7	21	23	104	NO	NO
106	CAGB/CAR16to24 -20	F	44	GBC	pT2bN0	IIB	Negative	MDAC	8300	76/20	0.5	34	40	109	NO	NO
107	CAGB/CAR16to24 -21	F	55	GBC	pT4N0M1	IVB	Negative	MDAC	7800	75/18	0.9	29	12	201	-	YES (LOW+/ LOA+)
108	CAGB/CAR16to24 -22	M	62	GBC	pT2N0	II	Negative	MDAC	6900	60/32	0.2	40	47	94	NO	NO
109	CAGB/CAR16to24 -23	M	67	GBC	pT3NxMx	-	-	MDAC	5800	62/22	0.3	14	8	56	NO	NO
110	CAGB/CAR16to24 -24	F	47	GBC	pT2aN0	IIA	Negative	MDAC	6300	75/16	0.4	7	5	100	NO	YES (LOW/LOA)
111	CAGB/CAR16to24 -25	F	45	GBC	pT1bNx	-	-	WDAC	-	-	-	-	-	-	-	-
112	CAGB/CAR16to24 -26	M	65	GBC	pT1bN0	I	Negative	WDAC	-	-	-	-	-	-	-	-
113	CAGB/CAR16to24 -27	F	56	GBC	pT1bpN0	I	Negative	MDAC	-	-	-	-	-	-	-	-
114	CAGB/CAR16to24 -28	F	70	GBC	pT2bN0	IIB	Negative	MDAC	-	-	-	-	-	-	-	-
115	CAGB/CAR16to24 -29	F	38	GBC	pTisN0	0	Negative	WDAC	7650	69/21	0.5	16	32	76	NO	NO
116	CAGB/CAR16to24 -30	F	65	GBC	pT1aNx	I	-	MDAC	-	-	-	-	-	-	-	-
117	CAGB/CAR16to24 -31	F	55	GBC	pT2aN0	IIA	Negative	MDAC	-	-	-	-	-	-	-	-
118	CAGB/CAR16to24 -32	M	39	GBC	pT1bNx	-	-	WDAC	-	-	-	-	-	-	-	-
119	CAGB/CAR16to24 -33	F	53	GBC	pT1bN0	I	Negative	WDAC	-	-	-	-	-	-	-	-
120	CAGB/CAR16to24 -34	F	65	GBC	pT2N0	II	Negative	MDAC	-	-	-	-	-	-	-	-
121	CAGB/CAR16to24 -35	F	37	GBC	pT2N0	II	Negative	MDAC	-	-	-	-	-	-	-	-
122	CAGB/CAR16to24 -36	M	62	GBC	pT2N0	II	Negative	MDAC	-	-	-	-	-	-	-	-
123	CAGB/CAR16to24 -37	F	45	GBC	pT2N0	II	Negative	MDAC	-	-	-	-	-	-	-	-
124	CAGB/CAR16to24 -38	M	47	GBC	pT2N0	II	Negative	PDAC	-	-	-	-	-	-	-	-
125	CAGB/CAR16to24 -39	F	70	GBC	pT2N0	II	Negative	MDAC	-	-	-	-	-	-	-	-
126	CAGB/CAR16to24 -40	M	52	GBC	pT3N0	IIIA	Negative	MDAC	-	-	-	-	-	-	-	-
127	CAGB/CAR16to24 -41	F	65	GBC	PT2aN0	IIA	Negative	WDAC	-	-	-	-	-	-	-	-
128	CAGB/CAR16to24 -42	F	60	GBC	pT1bN0	I	Negative	MDAC	8000	54/38	1.4	27	25	162	NO	NO
129	CAGB/CAR16to24 -43	F	53	GBC	pT2aN0	IIA	Negative	MDAC	-	-	-	-	-	-	-	-
130	CAGB/CARLN(+)042	M	34	GBC	pT3N2	IVB	Positive	MDAC	-	-	-	-	-	-	-	-
131	CAGB/CARLN(+)001	M	42	GBC	pT3pN1	IIIB	Positive	PDAC	10300	76/14	0.5	69	132	129	NO	YES (LOW)
132	CAGB/CARLN(+)002	F	52	GBC	pT2N1	IIIB	Positive	WDAC	-	-	-	-	-	-	-	-
133	CAGB/CARLN(+)003	M	50	GBC	pT2N1Mx	-	Positive	MDAC	95000	62/28	18/1.0	109	21	25	NO	-
134	CAGB/CARLN(+)004	M	40	GBC	pT2N1	IIIB	Positive	MDAC	-	-	-	-	-	-	-	-
135	CAGB/CARLN(+)005	M	65	GBC	pT3N2	IVB	Positive	MDAC	4600	90/07	0.2	16	15	77	NO	NO
136	CAGB/CARLN(+)006	F	62	GBC	pT3N2	IVB	Positive	MDAC	8900	66/26	1.1	34	53	110	NO	NO
137	CAGB/CARLN(+)007	F	61	GBC	pT4N2	IVB	Positive	MDAC	5000	75/14	0.4	30	36	106	NO	Yes (LOA/LOW)
138	CAGB/CARLN(+)008	M	42	GBC	pT3N1	IIIB	Positive	MDAC	-	-	-	-	-	-	-	-
139	CAGB/CARLN(+)009	F	45	GBC	pT3N2	IVB	Positive	MDAC	-	-	-	-	-	-	-	-
140	CAGB/CARLN(+)010	F	45	GBC	pT2N2M1	IVB	Positive	MDAC	6700	52/35	0.3	54	55	155	NO	NO
141	CAGB/CARLN(+)011	F	45	GBC	pT3N1	IIIB	Positive	MDAC	6800	66/25	0.4	38	52	184	-	NO
142	CAGB/CARLN(+)012	F	43	GBC	pT3pN2	IVB	Positive	WDAC	-	-	-	-	-	-	-	-
143	CAGB/CARLN(+)013	F	47	GBC	pT2bN2	IVB	Positive	PDAC	-	-	-	-	-	-	-	-
144	CAGB/CARLN(+)014	F	75	GBC	pT3N1	IIIB	Positive	MDAC	-	-	-	-	-	-	-	-
145	CAGB/CARLN(+)015	F	50	GBC	pT3N1	IIIB	Positive	MDAC	-	-	-	-	-	-	-	-
146	CAGB/CARLN(+)016	F	70	GBC	pT3N1	IIIB	Positive	MDAC	-	-	-	-	-	-	-	-
147	CAGB/CARLN(+)017	M	65	GBC	pT3N1	IIIB	Positive	MDAC	-	-	-	-	-	-	-	-
148	CAGB/CARLN(+)018	F	50	GBC	pT2N1	IIIB	Positive	MDAC	-	-	-	-	-	-	-	-
149	CAGB/CARLN(+)019	M	27	GBC	pT3N2	IVB	Positive	WDAC	8900	68/21	0.6	30	32	238	NO	NO
150	CAGB/CARLN(+)020	F	50	GBC	pT2apN1	IIIB	Positive	MDAC	9500	77/16	0.8	104	183	211	NO	NO
151	CAGB/CARLN(+)021	F	43	GBC	pT3N2M1	IVB	Positive	MDAC	7100	68/18	0.9	42	106	231	NO	YES (LOA)
152	CAGB/CARLN(+)022	F	58	GBC	pT3N2	IVB	Positive	PDAC	-	-	-	-	-	-	-	-
153	CAGB/CARLN(+)023	F	56	GBC	pT3N2	IVB	Positive	MDAC	-	-	-	-	-	-	-	-
154	CAGB/CARLN(+)024	F	57	GBC	pT2bN1	IIIB	Positive	WDAC	9800	66/24	1	92	200	137	NO	Yes (LOA/LOW)
155	CAGB/CARLN(+)025	F	60	GBC	pT3N2	IVB	Positive	PDAC	-	-	-	-	-	-	-	-
156	CAGB/CARLN(+)026	F	51	GBC	pT3N2	IVB	Positive	MDAC	-	-	-	-	-	-	-	-
157	CAGB/CARLN(+)027	F	55	GBC	pT2N1	IIIB	Positive	MDAC	-	-	-	-	-	-	-	-
158	CAGB/CARLN(+)028	F	27	GBC	pT2bN1	IIIB	Positive	MDAC	-	-	-	-	-	-	-	-
159	CAGB/CARLN(+)029	F	55	GBC	pT3N1	IIIB	Positive	MDAC	-	-	-	-	-	-	-	-
160	CAGB/CARLN(+)030	F	49	GBC	pT3N2	IVB	Positive	WDAC	9800	66/20	0.2	10	7	-	-	-
161	CAGB/CARLN(+)031	F	50	GBC	pT2aN1	IIIB	Positive	MDAC	10500	83/11	0.4	29	39	215	NO	NO
162	CAGB/CARLN(+)032	M	38	GBC	pT3N2	IVB	Positive	PDAC	8600	72/12	0.2	17	10	48	NO	YES (LOA, LOW)
163	CAGB/CARLN(+)033	M	72	GBC	pT3N1	IIIB	Positive	MDAC	-	-	-	-	-	-	-	-
164	CAGB/CARLN(+)034	F	59	GBC	pT3pN1	IIIB	Positive	PDAC	-	-	-	-	-	-	-	-
165	CAGB/CARLN(+)035	F	72	GBC	pT3pN1	IIIB	Positive	PDAC	-	-	-	-	-	-	-	-
166	CAGB/CARLN(+)036	F	56	GBC	pT3pN1	IIIB	Positive	PDAC	-	-	-	-	-	-	-	-
167	CAGB/CARLN(+)037	F	57	GBC	pT2pN2	IVB	Positive	MDAC	-	-	-	-	-	-	-	-
168	CAGB/CARLN(+)038	F	55	GBC	pT3N1	IIIB	Positive	MDAC	9600	62/25	0.3	29	14	102	NO	YES (Hypertension)
169	CAGB/CARLN(+)039	F	47	GBC	pT2bpN1	IIIB	Positive	MDAC	-	-	-	-	-	-	-	-
171	CAGB/CARLN(+)040	M	64	GBC	pT3N1	IIIB	Positive	MDAC	-	-	-	-	-	-	-	-
172	CAGB/CARLN(+)041	F	48	GBC	pT2bN1	IIIB	Positive	MDAC	7500	55/30	0.3	25	25	100	-	YES (HTN, Asthma , LOW)
